# Supplementary material for: Evaluation of the Biodegradability Potential of Antibacterial Poly(lactic acid)/Glycero-(9,10-trioxolane)-trialeate Films in Soil
Source: Polymers (Basel). 2026 Jan 13;18(2):216. doi: 10.3390/polym18020216 (PMC12845568; doi:10.3390/polym18020216)
Supplement: Supplementary file 1 [file polymers-18-00216-s001.zip]

Archive with 1 entries (1 files):
- polymers-4045031-supplementary.pdf
